# Supplementary material for: Differential Effect of Dietary Supplementation with a Soybean Oil Enriched in Oleic Acid versus Linoleic Acid on Plasma Lipids and Atherosclerosis in LDLR-Deficient Mice
Source: Int J Mol Sci. 2022 Jul 29;23(15):8385. doi: 10.3390/ijms23158385 (PMC9369370; doi:10.3390/ijms23158385)
Supplement: Supplementary file 1 [file ijms-23-08385-s001.zip]

Archive with 1 entries (1 files):
- ijms-1815446-supplementary.pdf
